# Supplementary material for: Association of Maternal Longitudinal Hemoglobin with Small for Gestational Age during Pregnancy: A Prospective Cohort Study
Source: Nutrients. 2022 Mar 28;14(7):1403. doi: 10.3390/nu14071403 (PMC9003216; doi:10.3390/nu14071403)
Supplement: Supplementary file 1 [file nutrients-14-01403-s001.zip]

Archive with 1 entries (1 files):
- nutrients-1648356-supplementary.pdf
